# Supplementary material for: Radiomics and artificial neural networks modelling for identification of high-risk carotid plaques
Source: Front Cardiovasc Med. 2023 Jul 6;10:1173769. doi: 10.3389/fcvm.2023.1173769 (PMC10358979; doi:10.3389/fcvm.2023.1173769)
Supplement: Supplementary file 1 [file Datasheet1.xlsx]

## Sheet: ANOVA_LASSO
		AdaBoost					CatBoost					DecisionTree					KNN					LightBGM					Logistic_Regression					RandomForest					SVM					XGBoost					MLP
Number of repetitions		acc	precision	recall	f1-score	auc	acc	precision	recall	f1-score	auc	acc	precision	recall	f1-score	auc	acc	precision	recall	f1-score	auc	acc	precision	recall	f1-score	auc	acc	precision	recall	f1-score	auc	acc	precision	recall	f1-score	auc	acc	precision	recall	f1-score	auc	acc	precision	recall	f1-score	auc	acc	precision	recall
repeat1	Fold1	0.9524	0.6643	0.4957	0.5835	0.8236	0.9048	0.6311	0.5639	0.6244	0.8729	0.8571	0.6834	0.4946	0.4525	0.6652	0.7143	0.7021	0.7199	0.7191	0.7785	0.8095	0.8032	0.5819	0.6423	0.792	0.8095	0.6259	0.618	0.6104	0.8707	0.8571	0.7294	0.4307	0.5153	0.7919	0.7143	0.7548	0.7489	0.8719	0.8301	0.6667	0.7138	0.6086	0.6359	0.8472	0.9048	0.595	0.7067
	Fold2	0.7619	0.5977	0.5902	0.5494	0.7645	0.9524	0.7885	0.5112	0.6552	0.8627	0.7143	0.6218	0.6483	0.5804	0.7479	0.7143	0.6725	0.8049	0.7448	0.7614	0.7143	0.6333	0.5243	0.6343	0.8282	0.9048	0.6217	0.5219	0.5655	0.7867	0.7143	0.7937	0.5087	0.5153	0.7769	0.9048	0.8829	0.7413	0.5989	0.8403	0.9048	0.8497	0.4801	0.6924	0.8823	0.8571	0.7331	0.6778
	Fold3	0.7619	0.7817	0.5882	0.5145	0.8078	0.7619	0.6401	0.5063	0.7077	0.8218	0.7143	0.6084	0.387	0.5313	0.705	0.6667	0.6918	0.7981	0.7527	0.7172	0.7619	0.5728	0.5686	0.4944	0.805	0.8095	0.68	0.4828	0.6403	0.8819	0.6667	0.7255	0.4695	0.4111	0.7916	0.8095	0.852	0.7756	0.8252	0.91	0.8571	0.737	0.6198	0.7054	0.8413	0.9048	0.6279	0.7242
	Fold4	0.7143	0.7929	0.5227	0.6226	0.7834	0.8095	0.7704	0.4912	0.5466	0.7979	0.7143	0.6518	0.5375	0.5088	0.6908	0.7143	0.9279	0.6708	0.8233	0.7675	0.7143	0.6568	0.5856	0.599	0.8098	0.7619	0.7426	0.4035	0.5225	0.9102	0.8571	0.7603	0.4378	0.4553	0.7924	0.9524	0.6997	0.7713	0.6538	0.802	0.6667	0.7833	0.5654	0.6983	0.8157	0.8095	0.79	0.6815
	Fold5	0.75	0.7585	0.6266	0.6025	0.8388	0.7	0.6373	0.4418	0.5881	0.7929	0.8	0.6569	0.4814	0.4969	0.7076	0.7	0.8588	0.7472	0.787	0.7771	0.8	0.8123	0.5996	0.7748	0.7993	0.75	0.8282	0.5061	0.6196	0.9639	0.8	0.6125	0.4443	0.5241	0.761	0.7	0.8606	0.7619	0.8149	0.8448	0.85	0.6572	0.6648	0.5792	0.8296	0.85	0.7075	0.6694
repeat2	Fold1	0.7143	0.7087	0.558	0.5283	0.751	0.9048	0.7113	0.5274	0.6935	0.8455	0.7619	0.4511	0.4096	0.5097	0.6918	0.7143	0.693	0.8438	0.8323	0.7965	0.8095	0.6724	0.4944	0.548	0.825	0.8571	0.8114	0.5217	0.6476	0.8434	0.8095	0.7627	0.3829	0.4807	0.8313	0.8095	0.9425	0.7283	0.6693	0.8845	0.9524	0.6961	0.5997	0.6564	0.8117	0.9048	0.6919	0.6938
	Fold2	0.7619	0.8399	0.492	0.5776	0.7821	0.8095	0.705	0.5259	0.5864	0.8629	0.8095	0.5493	0.447	0.5259	0.731	0.8095	0.869	0.8331	0.7274	0.761	0.7619	0.7702	0.6354	0.61	0.7987	0.9048	0.8359	0.6089	0.6353	0.8807	0.7619	0.6754	0.586	0.511	0.7997	0.7143	0.7962	0.7593	0.7042	0.8122	0.9048	0.7518	0.5442	0.5923	0.8301	0.8571	0.6837	0.6132
	Fold3	0.9048	0.8556	0.572	0.4885	0.7909	0.7619	0.8192	0.5459	0.5747	0.8571	0.9048	0.632	0.5022	0.4149	0.7338	0.8571	0.6071	0.7467	0.8691	0.7647	0.8571	0.6738	0.4999	0.5584	0.8369	0.7619	0.7344	0.6025	0.6198	0.7357	0.8571	0.6657	0.3945	0.4766	0.7703	0.6667	0.6951	0.7822	0.7452	0.8419	0.7143	0.8181	0.5438	0.6482	0.8369	0.9048	0.6519	0.672
	Fold4	0.7619	0.7779	0.4552	0.653	0.8761	0.7143	0.6984	0.5418	0.6514	0.834	0.8095	0.6244	0.5866	0.4966	0.6957	0.7143	0.713	0.7933	0.8097	0.746	0.7619	0.6899	0.673	0.5086	0.823	0.8095	0.5687	0.5654	0.6588	0.7936	0.7143	0.7992	0.4374	0.4293	0.8087	0.8095	0.7824	0.752	0.7403	0.8674	0.8571	0.8139	0.5405	0.6159	0.8389	0.7143	0.6786	0.6648
	Fold5	0.75	0.8747	0.6964	0.6107	0.7661	0.9	0.7069	0.5443	0.5847	0.834	0.85	0.683	0.6061	0.4779	0.738	0.75	0.7739	0.8147	0.7859	0.8254	0.7	0.6337	0.4909	0.7108	0.8345	0.7	0.8149	0.4987	0.5136	0.7705	0.8	0.7234	0.4685	0.4808	0.7876	0.75	0.801	0.7691	0.7001	0.841	0.8	0.7963	0.6134	0.7059	0.8338	0.75	0.6798	0.7157
repeat3	Fold1	0.8571	0.6972	0.633	0.678	0.8665	0.8095	0.7123	0.5526	0.6774	0.8423	0.7143	0.7296	0.5199	0.4182	0.6813	0.7619	0.6197	0.807	0.9114	0.7507	0.8095	0.7818	0.5294	0.5568	0.7999	0.7619	0.7212	0.6186	0.6278	0.9265	0.7619	0.6646	0.3159	0.5536	0.7927	0.9048	0.7843	0.719	0.7078	0.848	0.7143	0.7843	0.5001	0.6262	0.8231	0.7619	0.5971	0.6864
	Fold2	0.9524	0.5283	0.5941	0.6627	0.783	0.7143	0.8174	0.4262	0.5475	0.7911	0.8095	0.5938	0.425	0.5766	0.7154	0.8571	0.6849	0.7692	0.781	0.7797	0.8571	0.5567	0.6354	0.6663	0.7899	0.8095	0.5502	0.5411	0.4506	0.8464	0.8571	0.7352	0.5816	0.5225	0.779	0.8095	0.5344	0.7633	0.6945	0.8523	0.8571	0.7847	0.5442	0.6458	0.8214	0.8571	0.6295	0.7081
	Fold3	0.7619	0.7581	0.4205	0.5749	0.7723	0.9524	0.8409	0.5956	0.5944	0.8287	0.6667	0.619	0.5143	0.5866	0.6611	0.8095	0.6226	0.7651	0.7978	0.7717	0.8095	0.7366	0.6092	0.6216	0.8069	0.8571	0.7355	0.6713	0.6134	0.9284	0.8095	0.8332	0.3999	0.5768	0.7887	0.7143	0.8572	0.7891	0.7146	0.8221	0.7619	0.6776	0.6489	0.6632	0.8245	0.7143	0.7262	0.6548
	Fold4	0.8571	0.7583	0.3983	0.6686	0.8494	0.8571	0.8076	0.4139	0.5372	0.8627	0.5714	0.477	0.459	0.3793	0.6949	0.7619	0.7504	0.7586	0.8421	0.7391	0.7143	0.7221	0.5246	0.5058	0.8538	0.7143	0.6311	0.6367	0.5309	0.7978	0.8571	0.621	0.5219	0.5453	0.7996	0.7143	0.636	0.7361	0.776	0.8576	0.8571	0.7289	0.532	0.64	0.8585	0.9048	0.6544	0.7069
	Fold5	0.7	0.7745	0.4926	0.6528	0.8817	0.9	0.7112	0.5318	0.5742	0.856	0.75	0.5817	0.6288	0.4955	0.6992	0.75	0.8984	0.6983	0.7225	0.8066	0.75	0.8139	0.6032	0.6759	0.8205	0.8	0.6878	0.5502	0.7167	0.843	0.75	0.712	0.3939	0.4178	0.7874	0.7	0.6954	0.7564	0.6981	0.8231	0.75	0.6709	0.6199	0.6107	0.8611	0.75	0.7096	0.7279
repeat4	Fold1	0.7143	0.6716	0.5736	0.5677	0.8823	0.7619	0.8182	0.4894	0.5734	0.8078	0.7143	0.3148	0.4205	0.5269	0.7058	0.7619	0.6503	0.7656	0.7409	0.7773	0.6667	0.7152	0.6452	0.5766	0.7807	0.7143	0.7296	0.5086	0.5848	0.9089	0.6667	0.6784	0.4284	0.4721	0.7878	0.8095	0.9003	0.7483	0.839	0.8117	0.9048	0.6627	0.5749	0.6601	0.8228	0.7143	0.5968	0.6841
	Fold2	0.8571	0.7373	0.616	0.6278	0.7908	0.8095	0.7701	0.5841	0.5784	0.8141	0.7143	0.6835	0.5195	0.3973	0.717	0.8095	0.716	0.8382	0.7998	0.8002	0.8571	0.6709	0.6454	0.6647	0.7806	0.8571	0.6509	0.5114	0.6418	0.8057	0.7143	0.7532	0.3236	0.5288	0.794	0.7143	0.8995	0.7653	0.7635	0.8423	0.7619	0.7518	0.4899	0.6487	0.8182	0.8571	0.638	0.6457
	Fold3	0.7143	0.7019	0.6939	0.5756	0.8171	0.7143	0.5919	0.5835	0.6298	0.8547	0.7143	0.7092	0.3774	0.4215	0.6619	0.7619	0.8135	0.7682	0.9048	0.7327	0.8095	0.6016	0.5	0.6348	0.8264	0.8095	0.7359	0.6109	0.5991	0.821	0.7619	0.7637	0.486	0.4422	0.7697	0.6667	0.8644	0.7758	0.761	0.8309	0.9048	0.5937	0.4689	0.6503	0.8424	0.7619	0.6443	0.6645
	Fold4	0.9048	0.6431	0.5393	0.5889	0.8659	0.8095	0.6116	0.4632	0.6007	0.8433	0.8095	0.562	0.5721	0.6375	0.641	0.8571	0.8429	0.8425	0.7747	0.7673	0.6667	0.5782	0.5051	0.5866	0.8402	0.7143	0.687	0.4652	0.7966	0.851	0.8571	0.7422	0.4301	0.4368	0.8298	0.8095	0.8652	0.7853	0.7631	0.835	0.7619	0.7213	0.6448	0.6669	0.7908	0.8571	0.6795	0.6987
	Fold5	0.9	0.7294	0.4101	0.6753	0.811	0.7	0.817	0.533	0.6799	0.8363	0.75	0.507	0.4207	0.684	0.6452	0.7	0.8684	0.6765	0.8088	0.8314	0.85	0.6597	0.5072	0.6259	0.7999	0.75	0.6508	0.5552	0.4981	0.9206	0.75	0.652	0.4051	0.6335	0.7741	0.85	0.7487	0.7724	0.7152	0.7894	0.75	0.6536	0.6502	0.6629	0.8481	0.7	0.6526	0.7001
repeat5	Fold1	0.8571	0.8562	0.4796	0.7212	0.8479	0.7619	0.8122	0.5431	0.6636	0.7952	0.5714	0.387	0.5232	0.5184	0.6582	0.6667	0.7291	0.6849	0.8592	0.7256	0.7619	0.7767	0.5866	0.6925	0.831	0.9048	0.7177	0.4795	0.642	0.8822	0.7143	0.62	0.426	0.4925	0.8097	0.6667	0.5545	0.7781	0.6931	0.8227	0.9524	0.6485	0.6279	0.6126	0.7836	0.7619	0.6431	0.6793
	Fold2	0.7619	0.7412	0.5427	0.6509	0.8482	0.7619	0.6071	0.5167	0.6953	0.8456	0.7143	0.6325	0.4773	0.6086	0.7668	0.8095	0.7489	0.7735	0.8259	0.7432	0.7143	0.7747	0.5436	0.5602	0.8446	0.8571	0.5624	0.5477	0.5893	0.7539	0.6667	0.721	0.3862	0.5244	0.7686	0.8571	0.9597	0.8016	0.7491	0.8302	0.6667	0.834	0.5723	0.613	0.8292	0.8095	0.7111	0.6847
	Fold3	0.6667	0.706	0.5497	0.7734	0.8104	0.9524	0.7422	0.6115	0.5446	0.8187	0.5714	0.581	0.4764	0.4666	0.7244	0.8571	0.7228	0.7512	0.777	0.7539	0.7619	0.7471	0.5683	0.574	0.8148	0.7143	0.585	0.4447	0.51	0.8049	0.7143	0.8451	0.4697	0.41	0.7982	0.6667	0.7813	0.7397	0.7441	0.8297	0.8095	0.6702	0.6883	0.6623	0.8056	0.9048	0.6521	0.6497
	Fold4	0.8571	0.792	0.5277	0.5608	0.8409	0.7143	0.7032	0.5222	0.6172	0.8005	0.7619	0.7142	0.5623	0.4847	0.6848	0.7143	0.6196	0.7292	0.8341	0.7489	0.8571	0.659	0.521	0.7028	0.8216	0.8571	0.8019	0.4701	0.5184	0.7759	0.9048	0.5675	0.4752	0.5442	0.7855	0.8571	0.9462	0.7525	0.6786	0.8601	0.8571	0.8466	0.6375	0.5631	0.8599	0.7143	0.6164	0.7153
	Fold5	0.85	0.7938	0.6741	0.6757	0.7579	0.8	0.6746	0.4882	0.5992	0.8017	0.65	0.2982	0.6091	0.4818	0.8046	0.7	0.6886	0.726	0.7977	0.7368	0.8	0.7461	0.5648	0.5305	0.8061	0.8	0.6356	0.5783	0.6769	0.8714	0.85	0.6359	0.3638	0.4696	0.8251	0.75	0.7302	0.7916	0.6872	0.8483	0.8	0.6715	0.5837	0.6369	0.8205	0.8	0.7246	0.7224
mean		0.801808	0.741632	0.549688	0.615396	0.816384	0.809524	0.725828	0.522188	0.61302	0.831216	0.73676	0.582104	0.504232	0.507136	0.702736	0.757328	0.739408	0.76506	0.80116	0.766416	0.77504	0.698348	0.565704	0.610224	0.814772	0.799612	0.693852	0.54076	0.601192	0.846996	0.778948	0.711712	0.438704	0.494784	0.792052	0.77286	0.79298	0.762576	0.732348	0.839104	0.811336	0.7327	0.582552	0.643704	0.831088	0.813048	0.668588	0.685908
std		0.0836646	0.0814186	0.0829388	0.0666743	0.0413682	0.084094	0.0774622	0.0500924	0.0519485	0.0255546	0.0868005	0.117715	0.0766341	0.0751878	0.0384496	0.0606531	0.0938391	0.0513668	0.0522452	0.0292404	0.059544	0.0772703	0.0551844	0.0711798	0.0198244	0.0640415	0.0854022	0.0662932	0.0761947	0.0611265	0.0711601	0.0712617	0.0668173	0.0552114	0.0184016	0.0839488	0.113837	0.0205984	0.0617945	0.0254405	0.0874199	0.0716317	0.0607608	0.036902	0.0220639	0.0734159	0.0484115	0.0279814
median		0.7619	0.7581	0.5497	0.6107	0.811	0.8095	0.7113	0.5274	0.5992	0.834	0.7143	0.619	0.5022	0.4969	0.6992	0.75	0.716	0.7656	0.7978	0.7647	0.7619	0.6899	0.5683	0.61	0.8148	0.8095	0.6878	0.5411	0.6134	0.8464	0.7619	0.7234	0.4307	0.4925	0.7916	0.75	0.7962	0.7633	0.7152	0.8403	0.8095	0.7289	0.5837	0.6482	0.8296	0.8095	0.6544	0.6847
min		0.6667	0.5283	0.3983	0.4885	0.751	0.7	0.5919	0.4139	0.5372	0.7911	0.5714	0.2982	0.3774	0.3793	0.641	0.6667	0.6071	0.6708	0.7191	0.7172	0.6667	0.5567	0.4909	0.4944	0.7806	0.7	0.5502	0.4035	0.4506	0.7357	0.6667	0.5675	0.3159	0.41	0.761	0.6667	0.5344	0.719	0.5989	0.7894	0.6667	0.5937	0.4689	0.5631	0.7836	0.7	0.595	0.6132
max		0.9524	0.8747	0.6964	0.7734	0.8823	0.9524	0.8409	0.6115	0.7077	0.8729	0.9048	0.7296	0.6483	0.684	0.8046	0.8571	0.9279	0.8438	0.9114	0.8314	0.8571	0.8139	0.673	0.7748	0.8538	0.9048	0.8359	0.6713	0.7966	0.9639	0.9048	0.8451	0.586	0.6335	0.8313	0.9524	0.9597	0.8016	0.8719	0.91	0.9524	0.8497	0.6883	0.7059	0.8823	0.9048	0.79	0.7279
quartile 1		0.75	0.7019	0.4926	0.5749	0.783	0.7619	0.6746	0.4912	0.5747	0.8078	0.7143	0.5493	0.447	0.4666	0.6813	0.7143	0.6849	0.7292	0.7747	0.746	0.7143	0.6568	0.521	0.5584	0.7999	0.75	0.6311	0.4987	0.5309	0.7978	0.7143	0.6646	0.3945	0.4553	0.779	0.7143	0.7302	0.7489	0.6945	0.8231	0.75	0.6709	0.5438	0.6159	0.8205	0.75	0.638	0.6694
quartile 3		0.8571	0.792	0.5941	0.6627	0.8482	0.9	0.8076	0.5459	0.6552	0.8547	0.8095	0.6569	0.5623	0.5313	0.7244	0.8095	0.8135	0.8049	0.8323	0.7785	0.8095	0.7702	0.6032	0.6647	0.8282	0.8571	0.7359	0.6025	0.6418	0.8822	0.8571	0.7603	0.4697	0.5244	0.7996	0.8095	0.8652	0.7758	0.7631	0.8483	0.8571	0.7847	0.6279	0.6629	0.8424	0.8571	0.7075	0.7069
[truncated: 2 more columns]

## Sheet: ANOVA_spearman_LASSO
		AdaBoost					CatBoost					DecisionTree					KNN					LightBGM					Logistic_Regression					RandomForest					SVM					XGBoost					MLP
Number of repetitions		acc	precision	recall	f1-score	auc	acc	precision	recall	f1-score	auc	acc	precision	recall	f1-score	auc	acc	precision	recall	f1-score	auc	acc	precision	recall	f1-score	auc	acc	precision	recall	f1-score	auc	acc	precision	recall	f1-score	auc	acc	precision	recall	f1-score	auc	acc	precision	recall	f1-score	auc	acc	precision	recall
repeat1	Fold1	0.7619	0.7756	0.7076	0.7839	0.8386	0.7619	0.7247	0.7782	0.7382	0.8521	0.6667	0.723	0.7301	0.7421	0.7365	0.8571	0.547	0.6821	0.6807	0.8173	0.7143	0.7542	0.7063	0.759	0.8135	0.8095	0.6867	0.5951	0.7153	0.8342	0.7143	0.893	0.7805	0.7364	0.8302	0.8095	0.7369	0.7224	0.6559	0.8686	0.9048	0.66	0.7234	0.7507	0.9117	0.8571	0.7609	0.7042
	Fold2	0.9048	0.8079	0.628	0.7999	0.8261	0.7143	0.7564	0.7308	0.7087	0.8746	0.7143	0.6742	0.5863	0.7173	0.8036	0.8571	0.6483	0.6838	0.6496	0.8288	0.8095	0.7705	0.7216	0.8066	0.837	0.8571	0.7195	0.683	0.7386	0.7994	0.8095	0.6885	0.7195	0.6539	0.7794	0.7619	0.8048	0.6857	0.7124	0.7861	0.8571	0.7705	0.6656	0.743	0.899	0.8571	0.763	0.7828
	Fold3	0.7619	0.7842	0.7126	0.7859	0.8503	0.8571	0.7062	0.7771	0.7044	0.8456	0.6667	0.7597	0.53	0.7558	0.7498	0.6667	0.569	0.6888	0.6779	0.8181	0.7143	0.6606	0.7237	0.7043	0.8223	0.7143	0.6879	0.7075	0.7219	0.8435	0.8095	0.6596	0.7389	0.6993	0.8014	0.8095	0.7485	0.7257	0.7254	0.8657	0.7619	0.6863	0.7584	0.7294	0.8362	0.7619	0.7633	0.7772
	Fold4	0.9048	0.819	0.6295	0.7943	0.8319	0.7619	0.7485	0.7204	0.7444	0.8455	0.8095	0.6586	0.5494	0.7286	0.7027	0.7619	0.5537	0.6821	0.7273	0.8052	0.8571	0.8423	0.771	0.7574	0.829	0.8095	0.7252	0.7056	0.6434	0.8203	0.7619	0.8089	0.7017	0.7413	0.7769	0.7619	0.7716	0.7101	0.7183	0.9028	0.8571	0.816	0.673	0.7559	0.8767	0.9048	0.822	0.7274
	Fold5	0.8	0.8292	0.7105	0.7718	0.849	0.75	0.6623	0.7513	0.7676	0.8453	0.75	0.7932	0.679	0.7239	0.6585	0.75	0.7862	0.6913	0.6877	0.8076	0.8	0.7902	0.7911	0.7418	0.8125	0.9	0.7272	0.7054	0.5998	0.8353	0.85	0.8866	0.6985	0.6667	0.7715	0.75	0.7086	0.7385	0.5992	0.8598	0.75	0.75	0.6487	0.7508	0.8607	0.85	0.8541	0.7778
repeat2	Fold1	0.7619	0.7916	0.6264	0.8168	0.8475	0.8095	0.8237	0.7933	0.7277	0.8742	0.8571	0.7284	0.5271	0.7259	0.7492	0.7143	0.6698	0.7045	0.6683	0.8166	0.7143	0.7484	0.7709	0.6468	0.8022	0.7143	0.7084	0.6103	0.6985	0.8666	0.8095	0.6961	0.7122	0.7032	0.828	0.8571	0.7281	0.7199	0.6764	0.8508	0.7619	0.7376	0.6976	0.7241	0.8393	0.7143	0.8376	0.7204
	Fold2	0.9048	0.7769	0.6024	0.7019	0.8581	0.9048	0.8319	0.7196	0.7821	0.8357	0.9048	0.7277	0.5423	0.7006	0.7383	0.9048	0.6141	0.6808	0.7213	0.8128	0.8571	0.6771	0.7341	0.7169	0.8124	0.7143	0.6703	0.5742	0.6402	0.8288	0.8571	0.7172	0.7199	0.7189	0.8263	0.8571	0.7559	0.7041	0.6123	0.7601	0.8571	0.731	0.5363	0.7284	0.878	0.7619	0.8544	0.817
	Fold3	0.9048	0.8587	0.6772	0.715	0.8641	0.8571	0.694	0.7071	0.7612	0.8642	0.8095	0.8026	0.7681	0.7425	0.7005	0.7143	0.6865	0.66	0.6902	0.8162	0.8095	0.761	0.7649	0.7083	0.8219	0.7143	0.7259	0.6212	0.575	0.8254	0.8095	0.6494	0.6931	0.6819	0.7661	0.8095	0.7891	0.7039	0.6682	0.8634	0.8571	0.7055	0.654	0.7244	0.8401	0.9048	0.7932	0.7351
	Fold4	0.8571	0.6822	0.6755	0.7441	0.846	0.8095	0.7256	0.7308	0.7372	0.8253	0.9048	0.745	0.5821	0.62	0.8429	0.7619	0.5156	0.675	0.7202	0.8125	0.9524	0.7312	0.7278	0.7414	0.817	0.8095	0.6777	0.621	0.6109	0.8367	0.8571	0.7172	0.7279	0.81	0.8005	0.7619	0.7869	0.703	0.6359	0.8644	0.7143	0.7269	0.6396	0.7013	0.9004	0.9524	0.8358	0.7357
	Fold5	0.85	0.7393	0.7978	0.7542	0.8242	0.8	0.7835	0.8096	0.6919	0.8718	0.75	0.6563	0.649	0.7465	0.7911	0.8	0.7609	0.7185	0.7086	0.8142	0.85	0.7405	0.7257	0.762	0.8103	0.9	0.7107	0.5906	0.722	0.8327	0.85	0.6419	0.6917	0.7047	0.791	0.7	0.7782	0.7238	0.7259	0.7619	0.75	0.7278	0.7415	0.7278	0.8951	0.85	0.7759	0.8258
repeat3	Fold1	0.7143	0.7987	0.7254	0.7134	0.8535	0.7619	0.8654	0.7381	0.7643	0.8163	0.8095	0.7301	0.5913	0.7326	0.6934	0.7143	0.7519	0.604	0.6763	0.8217	0.6667	0.7498	0.7138	0.7971	0.8221	0.9524	0.7093	0.6238	0.6558	0.8441	0.8571	0.6192	0.721	0.7284	0.7733	0.7619	0.7721	0.6915	0.6462	0.8566	0.8571	0.6616	0.6828	0.7342	0.8155	0.7619	0.8528	0.7608
	Fold2	0.8571	0.7586	0.6854	0.7013	0.8399	0.9048	0.7884	0.7457	0.7404	0.8307	0.7143	0.7989	0.4959	0.7021	0.7372	0.9048	0.5456	0.6551	0.7368	0.8061	0.8571	0.7772	0.7651	0.7665	0.7894	0.8571	0.7242	0.646	0.5771	0.8496	0.7619	0.8113	0.7114	0.719	0.809	0.8571	0.7724	0.7041	0.6658	0.8557	0.7143	0.6876	0.7262	0.7025	0.8676	0.8095	0.7609	0.8497
	Fold3	0.7619	0.71	0.6934	0.7085	0.8337	0.9048	0.8075	0.7472	0.7496	0.8379	0.7143	0.7044	0.435	0.7208	0.676	0.7143	0.7825	0.6256	0.6962	0.7956	0.7143	0.873	0.7817	0.7417	0.7976	0.8095	0.6682	0.6085	0.7125	0.828	0.6667	0.6748	0.6993	0.7026	0.8354	0.9048	0.7188	0.734	0.6832	0.9172	0.9048	0.765	0.6197	0.7563	0.828	0.8571	0.7844	0.8489
	Fold4	0.7143	0.7725	0.6933	0.6585	0.8472	0.8571	0.845	0.7043	0.7663	0.855	0.7143	0.6691	0.5491	0.6736	0.8106	0.6667	0.5728	0.715	0.7101	0.8105	0.7143	0.7994	0.7257	0.7377	0.8357	0.7619	0.6904	0.629	0.6606	0.848	0.8571	0.5117	0.7166	0.733	0.8116	0.7619	0.7444	0.7006	0.66	0.8742	0.7143	0.7075	0.7237	0.7113	0.8847	0.9524	0.7508	0.8203
	Fold5	0.8	0.8331	0.6668	0.7182	0.8538	0.9	0.8817	0.7524	0.7391	0.8173	0.85	0.7683	0.712	0.7005	0.9255	0.8	0.6899	0.64	0.6987	0.8166	0.7	0.7961	0.7472	0.7448	0.8209	0.75	0.7153	0.5836	0.5913	0.7919	0.75	0.7778	0.7122	0.7284	0.7991	0.75	0.7154	0.7257	0.6307	0.8755	0.7	0.7516	0.7659	0.7705	0.8644	0.75	0.8085	0.731
repeat4	Fold1	0.9048	0.7611	0.7757	0.7179	0.8505	0.7143	0.9104	0.7506	0.7479	0.8694	0.8571	0.7355	0.7188	0.697	0.8139	0.7143	0.6493	0.6956	0.691	0.8119	0.7143	0.7043	0.7481	0.735	0.8532	0.8571	0.7017	0.6788	0.7527	0.817	0.9048	0.7291	0.7449	0.6963	0.8056	0.7619	0.7113	0.7128	0.6801	0.8564	0.8095	0.6614	0.6782	0.7426	0.8671	0.7619	0.7839	0.8167
	Fold2	0.8571	0.6099	0.6649	0.7637	0.8338	0.7619	0.8076	0.7457	0.7388	0.8373	0.8095	0.6891	0.6048	0.719	0.741	0.7619	0.8877	0.6316	0.7186	0.8111	0.8571	0.8223	0.7585	0.8384	0.7952	0.8095	0.7175	0.603	0.72	0.8545	0.7619	0.5733	0.6982	0.7218	0.8407	0.8095	0.7559	0.6885	0.6687	0.8541	0.7619	0.6944	0.6013	0.6988	0.8665	0.8571	0.782	0.7242
	Fold3	0.7143	0.759	0.5952	0.6745	0.8449	0.7619	0.7163	0.7447	0.7291	0.8529	0.9048	0.6478	0.5823	0.7952	0.7256	0.9048	0.7719	0.6653	0.7145	0.8185	0.8095	0.744	0.7242	0.7304	0.8282	0.8571	0.6957	0.6092	0.6722	0.8572	0.8095	0.7982	0.6804	0.7073	0.7934	0.7619	0.6768	0.6825	0.6703	0.8662	0.8571	0.6995	0.639	0.764	0.8574	0.8571	0.7872	0.8558
	Fold4	0.7143	0.7727	0.6779	0.8152	0.8531	0.9048	0.7418	0.737	0.7078	0.8591	0.8571	0.6476	0.5431	0.8202	0.7299	0.7143	0.5457	0.6681	0.6932	0.8075	0.7143	0.7422	0.8248	0.7567	0.8075	0.8095	0.7195	0.608	0.7543	0.8398	0.7619	0.6829	0.7066	0.7297	0.8444	0.7619	0.7406	0.7328	0.6869	0.8404	0.8095	0.7276	0.7074	0.7397	0.8452	0.8095	0.7905	0.7019
	Fold5	0.9	0.7698	0.6995	0.7567	0.8268	0.75	0.9638	0.7846	0.7248	0.8529	0.85	0.7962	0.5485	0.7561	0.8484	0.9	0.7953	0.6711	0.7052	0.8066	0.8	0.7931	0.7393	0.7647	0.8037	0.8	0.7151	0.6612	0.5557	0.8368	0.75	0.5466	0.701	0.7556	0.7665	0.85	0.7068	0.7343	0.6829	0.869	0.85	0.706	0.7101	0.7609	0.8564	0.7	0.7969	0.8622
repeat5	Fold1	0.8571	0.699	0.7598	0.7169	0.8538	0.8571	0.9624	0.7248	0.7318	0.8955	0.6667	0.7476	0.5421	0.7049	0.5884	0.8571	0.736	0.6748	0.6898	0.7907	0.9048	0.8219	0.7298	0.7265	0.8533	0.7619	0.6532	0.6357	0.6486	0.8552	0.8571	0.7703	0.7104	0.6897	0.7878	0.9048	0.7042	0.728	0.6326	0.8368	0.7619	0.6985	0.6687	0.7647	0.816	0.7619	0.7974	0.7676
	Fold2	0.8095	0.7593	0.7001	0.7609	0.8473	0.7619	0.8577	0.7379	0.7473	0.8562	0.8095	0.7364	0.713	0.7315	0.6984	0.7619	0.5802	0.6729	0.7226	0.8053	0.8571	0.8182	0.7658	0.7562	0.8504	0.8095	0.7026	0.6692	0.7371	0.8203	0.6667	0.6823	0.7225	0.685	0.803	0.8571	0.797	0.7121	0.633	0.8596	0.8571	0.7528	0.6794	0.7647	0.8089	0.8095	0.8039	0.7721
	Fold3	0.7619	0.7937	0.6561	0.6507	0.8504	0.7143	0.8684	0.75	0.7319	0.887	0.6667	0.727	0.7617	0.7318	0.7342	0.9048	0.6164	0.7009	0.7371	0.805	0.9048	0.724	0.7324	0.7134	0.7915	0.8571	0.674	0.6856	0.5869	0.8444	0.7619	0.806	0.7058	0.7089	0.7678	0.8571	0.7151	0.7452	0.6823	0.8478	0.8095	0.7057	0.6094	0.7186	0.8317	0.8571	0.8334	0.7623
	Fold4	0.9048	0.7197	0.7029	0.7582	0.8525	0.8571	0.763	0.7024	0.6767	0.8557	0.8571	0.7057	0.6333	0.7435	0.6682	0.7619	0.6244	0.7093	0.6923	0.8019	0.9524	0.6823	0.6972	0.7614	0.8268	0.8571	0.6358	0.745	0.6025	0.848	0.7143	0.813	0.7103	0.69	0.7756	0.7619	0.8033	0.7307	0.5831	0.7749	0.8095	0.6771	0.7406	0.758	0.8567	0.7143	0.7432	0.7655
	Fold5	0.75	0.7376	0.5802	0.7381	0.8645	0.85	0.6969	0.7459	0.7712	0.8728	0.8	0.792	0.5484	0.7094	0.7098	0.7	0.7121	0.6455	0.6997	0.8319	0.9	0.8435	0.7466	0.7688	0.8338	0.7	0.6996	0.72	0.6345	0.8493	0.75	0.6019	0.7038	0.7085	0.8022	0.85	0.7158	0.7153	0.6569	0.8552	0.85	0.7637	0.7548	0.7748	0.842	0.8	0.7764	0.8156
mean		0.817336	0.764772	0.681764	0.74082	0.84566	0.81152	0.797324	0.74518	0.737216	0.853212	0.788572	0.726576	0.604908	0.725656	0.742944	0.782768	0.664512	0.673668	0.700556	0.811608	0.805808	0.766692	0.745492	0.747352	0.819496	0.8077	0.698464	0.64482	0.661096	0.83628	0.790372	0.710272	0.713132	0.71282	0.799468	0.803608	0.74634	0.715008	0.663704	0.848928	0.805512	0.718864	0.681812	0.739896	0.857812	0.818944	0.796496	0.77832
std		0.0716335	0.0530735	0.0532845	0.045929	0.0111588	0.0662508	0.0830272	0.0269992	0.0254334	0.0203169	0.080008	0.0494906	0.0888555	0.0378549	0.0709529	0.0805328	0.100158	0.0285047	0.0215268	0.00915874	0.0855929	0.0543939	0.0291438	0.0370015	0.0181739	0.066683	0.0243199	0.047894	0.0626316	0.0174806	0.0630488	0.0999811	0.0201244	0.0310522	0.0243119	0.0545314	0.0358209	0.0173614	0.036902	0.0388916	0.0619914	0.0387381	0.0559819	0.0226128	0.0278677	0.0703343	0.0331982	0.049383
median		0.8095	0.7725	0.6854	0.7441	0.8475	0.8095	0.7884	0.7457	0.7388	0.8529	0.8095	0.7284	0.5823	0.7259	0.7365	0.7619	0.6493	0.675	0.6987	0.8119	0.8095	0.761	0.7393	0.7448	0.8209	0.8095	0.7026	0.629	0.6558	0.8368	0.8095	0.6961	0.7104	0.7085	0.8005	0.8095	0.7444	0.7153	0.6682	0.8566	0.8095	0.7075	0.6794	0.7426	0.8574	0.8095	0.7905	0.7721
min		0.7143	0.6099	0.5802	0.6507	0.8242	0.7143	0.6623	0.7024	0.6767	0.8163	0.6667	0.6476	0.435	0.62	0.5884	0.6667	0.5156	0.604	0.6496	0.7907	0.6667	0.6606	0.6972	0.6468	0.7894	0.7	0.6358	0.5742	0.5557	0.7919	0.6667	0.5117	0.6804	0.6539	0.7661	0.7	0.6768	0.6825	0.5831	0.7601	0.7	0.66	0.5363	0.6988	0.8089	0.7	0.7432	0.7019
max		0.9048	0.8587	0.7978	0.8168	0.8645	0.9048	0.9638	0.8096	0.7821	0.8955	0.9048	0.8026	0.7681	0.8202	0.9255	0.9048	0.8877	0.7185	0.7371	0.8319	0.9524	0.873	0.8248	0.8384	0.8533	0.9524	0.7272	0.745	0.7543	0.8666	0.9048	0.893	0.7805	0.81	0.8444	0.9048	0.8048	0.7452	0.7259	0.9172	0.9048	0.816	0.7659	0.7748	0.9117	0.9524	0.8544	0.8622
quartile 1		0.7619	0.7393	0.6561	0.7134	0.8386	0.7619	0.7256	0.7308	0.7277	0.8379	0.7143	0.6891	0.5431	0.7049	0.7005	0.7143	0.5728	0.66	0.6898	0.8061	0.7143	0.7405	0.7257	0.7304	0.8075	0.7619	0.6867	0.6085	0.6025	0.828	0.75	0.6494	0.701	0.6963	0.7769	0.7619	0.7154	0.7039	0.6359	0.8478	0.7619	0.6944	0.6487	0.7244	0.8393	0.7619	0.7759	0.7351
quartile 3		0.9	0.7937	0.7076	0.7718	0.8531	0.8571	0.8577	0.7513	0.7496	0.8694	0.8571	0.7597	0.679	0.7425	0.7911	0.8571	0.7519	0.6913	0.7186	0.8166	0.8571	0.7994	0.7651	0.762	0.829	0.8571	0.7175	0.683	0.72	0.848	0.85	0.7982	0.7199	0.7284	0.8116	0.8571	0.7724	0.728	0.6829	0.8662	0.8571	0.75	0.7237	0.758	0.8767	0.8571	0.822	0.817
[truncated: 2 more columns]

## Sheet: LASSO
		AdaBoost					CatBoost					DecisionTree					KNN					LightBGM					Logistic_Regression					RandomForest					SVM					XGBoost					MLP
Number of repetitions		acc	precision	recall	f1-score	auc	acc	precision	recall	f1-score	auc	acc	precision	recall	f1-score	auc	acc	precision	recall	f1-score	auc	acc	precision	recall	f1-score	auc	acc	precision	recall	f1-score	auc	acc	precision	recall	f1-score	auc	acc	precision	recall	f1-score	auc	acc	precision	recall	f1-score	auc	acc	precision	recall
repeat1	Fold1	0.7619	0.6362	0.5407	0.5346	0.8633	0.8095	0.6374	0.5314	0.6392	0.8358	0.6667	0.5553	0.4914	0.4973	0.7788	0.7143	0.6852	0.4264	0.4416	0.7742	0.8571	0.6467	0.5748	0.5428	0.87	0.8095	0.6286	0.6548	0.684	0.8415	0.8095	0.6124	0.3999	0.5225	0.8329	0.7143	0.4946	0.313	0.3692	0.7218	0.6667	0.7014	0.5191	0.6206	0.7887	0.8571	0.768	0.6046
	Fold2	0.8571	0.6987	0.5174	0.6043	0.8551	0.7619	0.8473	0.5457	0.5476	0.8391	0.8095	0.576	0.6342	0.5587	0.7122	0.8571	0.5865	0.3509	0.5029	0.8005	0.8095	0.7646	0.4765	0.725	0.817	0.8095	0.6614	0.5954	0.5571	0.8495	0.7619	0.713	0.3708	0.3751	0.818	0.7143	0.4491	0.4747	0.3546	0.8323	0.8571	0.7617	0.6292	0.592	0.8236	0.8095	0.8046	0.5803
	Fold3	0.7619	0.7289	0.6755	0.6117	0.853	0.8095	0.8727	0.4953	0.6194	0.8299	0.7143	0.6452	0.5901	0.5243	0.6785	0.7619	0.7169	0.2763	0.3554	0.789	0.7143	0.6692	0.5576	0.5167	0.8246	0.7619	0.6532	0.6717	0.5965	0.8573	0.8095	0.6963	0.3767	0.458	0.8004	0.7143	0.2606	0.2008	0.2772	0.8429	0.8571	0.6701	0.5358	0.5865	0.8186	0.9048	0.7275	0.5872
	Fold4	0.8571	0.6647	0.614	0.6186	0.8442	0.8571	0.6172	0.4641	0.6836	0.8313	0.7143	0.5217	0.5914	0.491	0.67	0.9048	0.6949	0.3515	0.4695	0.8095	0.6667	0.6227	0.5337	0.5947	0.8456	0.8571	0.619	0.6324	0.6608	0.8468	0.7619	0.6105	0.3192	0.5275	0.906	0.7143	0.326	0.4223	0.3482	0.8162	0.7619	0.69	0.5433	0.6527	0.8211	0.8095	0.7459	0.5761
	Fold5	0.7	0.6758	0.5374	0.6439	0.8511	0.8	0.7234	0.5322	0.6484	0.8574	0.7	0.6822	0.4803	0.5697	0.7464	0.7	0.695	0.277	0.5184	0.7714	0.75	0.6815	0.5693	0.6754	0.7759	0.8	0.6624	0.6655	0.6678	0.835	0.7	0.6221	0.4052	0.4652	0.802	0.7	0.4817	0.443	0.3599	0.8045	0.8	0.7155	0.4812	0.5857	0.8158	0.85	0.7884	0.5986
repeat2	Fold1	0.8095	0.6792	0.6538	0.5581	0.8548	0.7619	0.7655	0.4695	0.579	0.8615	0.8095	0.6178	0.572	0.4995	0.7149	0.6667	0.6432	0.3716	0.4171	0.8199	0.7619	0.584	0.4392	0.5951	0.8037	0.8095	0.6723	0.6783	0.6293	0.85	0.8571	0.7212	0.4115	0.4525	0.8292	0.7143	0.5508	0.4483	0.2606	0.8232	0.9048	0.7295	0.5066	0.5845	0.8042	0.8571	0.828	0.6122
	Fold2	0.7143	0.7083	0.6267	0.6219	0.8466	0.8095	0.7205	0.5621	0.6156	0.8583	0.7143	0.6289	0.4635	0.6343	0.715	0.6667	0.8274	0.3043	0.3978	0.8028	0.7619	0.735	0.562	0.6664	0.7238	0.9048	0.6546	0.7405	0.6369	0.8274	0.7619	0.6148	0.4626	0.4667	0.8555	0.7143	0.625	0.4084	0.4285	0.7205	0.8571	0.7572	0.581	0.6756	0.7839	0.9048	0.801	0.7081
	Fold3	0.8571	0.6496	0.5025	0.7059	0.8635	0.7143	0.7655	0.5157	0.5887	0.8231	0.7143	0.6154	0.6928	0.5268	0.6687	0.7619	0.4545	0.3705	0.3362	0.7463	0.8095	0.7017	0.5424	0.6323	0.7627	0.8095	0.6664	0.619	0.6405	0.85	0.8095	0.6223	0.4257	0.4364	0.7932	0.7619	0.6243	0.2416	0.3454	0.8526	0.7619	0.7482	0.5484	0.5856	0.8166	0.8095	0.8437	0.6358
	Fold4	0.7619	0.6305	0.5779	0.6293	0.8669	0.7619	0.7455	0.5305	0.6107	0.8397	0.8095	0.6733	0.5342	0.5274	0.7612	0.7143	0.6888	0.3578	0.4015	0.7768	0.7619	0.6767	0.5176	0.5944	0.8721	0.8571	0.6387	0.6182	0.6346	0.8314	0.8571	0.5861	0.4486	0.5587	0.8718	0.7619	0.5027	0.4313	0.3844	0.8212	0.8571	0.6542	0.5572	0.641	0.8288	0.7619	0.8847	0.5668
	Fold5	0.75	0.6873	0.5577	0.6132	0.8581	0.9	0.8325	0.5546	0.6286	0.8527	0.8	0.6229	0.5011	0.5837	0.722	0.7	0.6079	0.3409	0.4645	0.783	0.75	0.4924	0.5988	0.6372	0.7534	0.7	0.6422	0.7089	0.6391	0.8403	0.8	0.7213	0.4087	0.5489	0.8224	0.7	0.5221	0.1381	0.5522	0.843	0.8	0.774	0.5307	0.6159	0.8	0.75	0.7236	0.542
repeat3	Fold1	0.7619	0.6899	0.5255	0.6358	0.8512	0.7143	0.7883	0.5744	0.5454	0.7937	0.6667	0.5479	0.5378	0.441	0.6343	0.7619	0.66	0.3229	0.4473	0.794	0.8571	0.8536	0.4587	0.6281	0.8596	0.7619	0.6498	0.6047	0.6063	0.8464	0.9048	0.8373	0.336	0.3365	0.8248	0.7143	0.492	0.4581	0.4386	0.7828	0.9048	0.8033	0.4905	0.7262	0.7991	0.8095	0.7836	0.6827
	Fold2	0.8095	0.6369	0.5945	0.6086	0.8625	0.7619	0.8738	0.4899	0.6071	0.8244	0.7143	0.5588	0.3545	0.5329	0.7485	0.7143	0.6517	0.4042	0.4958	0.7866	0.8095	0.6983	0.5657	0.678	0.8082	0.8095	0.6615	0.6486	0.6605	0.8291	0.8095	0.71	0.3214	0.6276	0.8573	0.7619	0.3741	0.3745	0.3603	0.8412	0.8571	0.7747	0.5503	0.6226	0.795	0.7619	0.7532	0.5349
	Fold3	0.8095	0.7043	0.6835	0.6031	0.8676	0.8095	0.6924	0.5045	0.6253	0.82	0.7619	0.6092	0.5032	0.5181	0.7963	0.7619	0.6208	0.3292	0.4288	0.785	0.8571	0.7437	0.6231	0.6043	0.7513	0.8095	0.6539	0.6395	0.6281	0.8364	0.8571	0.5936	0.5152	0.3675	0.8939	0.7143	0.6165	0.3627	0.5101	0.8188	0.9048	0.6271	0.5361	0.596	0.7869	0.8571	0.7547	0.7094
	Fold4	0.7619	0.6618	0.5943	0.5057	0.8515	0.9048	0.7341	0.506	0.6605	0.8341	0.7143	0.6107	0.609	0.5673	0.7689	0.7619	0.6776	0.3748	0.4455	0.7793	0.8571	0.8451	0.5329	0.6483	0.7947	0.7619	0.643	0.6311	0.6033	0.8558	0.7619	0.7034	0.4676	0.4368	0.8453	0.7143	0.5025	0.4177	0.4345	0.8351	0.7619	0.739	0.5375	0.5907	0.8197	0.8095	0.832	0.6911
	Fold5	0.8	0.6495	0.6035	0.6298	0.8684	0.8	0.6798	0.6162	0.5462	0.8158	0.7	0.5934	0.5509	0.5441	0.8063	0.8	0.5234	0.4111	0.4397	0.7696	0.7	0.564	0.6159	0.4926	0.7404	0.7	0.6551	0.6593	0.6465	0.8387	0.8	0.5884	0.4107	0.4673	0.8659	0.7	0.3234	0.3576	0.377	0.749	0.75	0.7487	0.5463	0.6308	0.8293	0.75	0.7975	0.7464
repeat4	Fold1	0.8571	0.5978	0.6019	0.7119	0.8337	0.8095	0.7454	0.6028	0.5866	0.8376	0.7143	0.663	0.4147	0.5367	0.7762	0.7619	0.8144	0.3458	0.4233	0.7696	0.8571	0.7377	0.6136	0.5809	0.8089	0.8095	0.6515	0.6721	0.6442	0.8431	0.8095	0.8484	0.3933	0.5552	0.7727	0.7143	0.4461	0.391	0.2858	0.8253	0.6667	0.6389	0.5429	0.6393	0.7855	0.8095	0.7878	0.8538
	Fold2	0.8571	0.6666	0.6472	0.5962	0.8805	0.7619	0.7819	0.4853	0.6397	0.8229	0.7143	0.5872	0.4776	0.4563	0.7215	0.8571	0.5937	0.3026	0.427	0.7985	0.8095	0.7094	0.5697	0.5255	0.809	0.8095	0.6056	0.7061	0.6229	0.8268	0.7143	0.7399	0.3638	0.4482	0.8705	0.7143	0.3395	0.353	0.3912	0.8362	0.7619	0.6752	0.5771	0.6204	0.8062	0.9048	0.6964	0.608
	Fold3	0.7619	0.6641	0.5838	0.6403	0.8545	0.9048	0.5944	0.5262	0.5886	0.8357	0.5714	0.4799	0.6686	0.5664	0.67	0.8571	0.6393	0.29	0.4315	0.7868	0.7143	0.6927	0.543	0.5518	0.7778	0.8095	0.6573	0.5883	0.6944	0.817	0.7619	0.8345	0.3481	0.4907	0.8273	0.7619	0.3659	0.621	0.4373	0.8334	0.8571	0.6901	0.6103	0.6101	0.7951	0.8095	0.7717	0.6674
	Fold4	0.8571	0.7003	0.7632	0.6153	0.8265	0.8571	0.7962	0.4307	0.6193	0.8313	0.7619	0.646	0.5529	0.5313	0.7021	0.7619	0.6396	0.3048	0.4882	0.7946	0.8571	0.6517	0.5514	0.6687	0.7916	0.7619	0.641	0.6636	0.6324	0.851	0.8571	0.7873	0.5034	0.5049	0.8097	0.7619	0.4581	0.5211	0.1883	0.7227	0.8571	0.7691	0.5304	0.6279	0.8252	0.8095	0.7254	0.6813
	Fold5	0.7	0.6501	0.629	0.6474	0.8518	0.85	0.7177	0.4975	0.682	0.8446	0.8	0.6213	0.5407	0.5018	0.7346	0.75	0.7005	0.3648	0.3743	0.7575	0.8	0.6763	0.5048	0.6611	0.8381	0.65	0.6571	0.6517	0.6176	0.8318	0.85	0.7231	0.4618	0.299	0.8672	0.7	0.538	0.4867	0.3042	0.8194	0.75	0.7096	0.5672	0.574	0.8464	0.9	0.7457	0.7566
repeat5	Fold1	0.8095	0.6861	0.5912	0.7595	0.841	0.7619	0.7369	0.5071	0.4987	0.8379	0.9048	0.7657	0.478	0.5029	0.6379	0.7619	0.724	0.3175	0.406	0.799	0.8095	0.6402	0.5715	0.6773	0.7763	0.8571	0.6725	0.6376	0.6492	0.8489	0.7143	0.5601	0.3255	0.4694	0.8282	0.7143	0.383	0.3243	0.3722	0.848	0.8571	0.7118	0.5893	0.6398	0.774	0.9048	0.8084	0.6614
	Fold2	0.8571	0.6797	0.5568	0.6167	0.8284	0.9048	0.7721	0.5955	0.5789	0.8839	0.7619	0.7975	0.4044	0.5512	0.6707	0.6667	0.8266	0.2766	0.4121	0.7844	0.8095	0.5829	0.4924	0.643	0.7608	0.9048	0.6451	0.6905	0.6125	0.8421	0.8571	0.6614	0.3993	0.6251	0.8016	0.7619	0.6967	0.5228	0.471	0.8064	0.7619	0.6913	0.5336	0.6286	0.8597	0.8095	0.8224	0.469
	Fold3	0.7619	0.7134	0.5189	0.6219	0.8627	0.8095	0.7129	0.6103	0.6004	0.8638	0.7143	0.7354	0.5179	0.5147	0.6748	0.7619	0.6823	0.4282	0.4986	0.7859	0.6667	0.6382	0.6139	0.644	0.7964	0.8095	0.6464	0.6352	0.6248	0.8413	0.7619	0.6044	0.2809	0.5037	0.8134	0.7619	0.666	0.3482	0.5022	0.8127	0.8571	0.7216	0.6008	0.5451	0.8336	0.8571	0.8168	0.6953
	Fold4	0.8095	0.6423	0.6056	0.5224	0.8528	0.7619	0.7057	0.4985	0.6044	0.8381	0.7619	0.5932	0.5627	0.5366	0.6815	0.8095	0.7966	0.3507	0.3775	0.7825	0.8571	0.6607	0.5685	0.592	0.7717	0.8571	0.6218	0.6669	0.553	0.8293	0.8095	0.8635	0.3966	0.4806	0.8023	0.7143	0.544	0.2002	0.423	0.7539	0.7619	0.7048	0.5679	0.57	0.8134	0.8571	0.7721	0.6978
	Fold5	0.85	0.6989	0.6519	0.6326	0.8555	0.8	0.8803	0.5695	0.5703	0.841	0.65	0.7139	0.5952	0.5264	0.7766	0.7	0.6671	0.3518	0.4552	0.7746	0.8	0.5854	0.5004	0.5889	0.8203	0.75	0.6565	0.6399	0.5409	0.8371	0.7	0.8315	0.323	0.5804	0.8475	0.75	0.6207	0.3545	0.2556	0.728	0.8	0.7985	0.5484	0.644	0.8081	0.85	0.8392	0.687
mean		0.795792	0.672036	0.598176	0.619548	0.853808	0.8079	0.749576	0.52862	0.604568	0.838144	0.734576	0.626472	0.532764	0.529616	0.718716	0.757428	0.672716	0.344088	0.434228	0.784852	0.788176	0.674176	0.547896	0.61458	0.798156	0.799224	0.648676	0.652792	0.627328	0.84016	0.795892	0.696272	0.39502	0.480176	0.83436	0.726768	0.488136	0.384596	0.37726	0.803644	0.809324	0.72022	0.550444	0.616224	0.81114	0.83256	0.784892	0.646152
std		0.0521765	0.0308146	0.06099	0.0550399	0.0125485	0.0561996	0.0759425	0.048103	0.0437941	0.0182353	0.0665986	0.0738435	0.0800113	0.0400325	0.0494519	0.0633935	0.0875852	0.0447158	0.0467486	0.0160691	0.0610501	0.0819632	0.0492721	0.057924	0.0398024	0.0601046	0.0163383	0.0358828	0.0373181	0.0100593	0.0552658	0.094777	0.0601891	0.0812855	0.0330325	0.0242096	0.11693	0.110422	0.086395	0.0439158	0.0675052	0.0474513	0.034878	0.0378738	0.0205383	0.0489242	0.0448468	0.0830556
median		0.8095	0.6758	0.5945	0.6186	0.8545	0.8095	0.7454	0.5262	0.6071	0.8376	0.7143	0.6178	0.5378	0.5274	0.715	0.7619	0.6776	0.3507	0.4315	0.785	0.8095	0.6763	0.5576	0.6281	0.7964	0.8095	0.6532	0.6517	0.6324	0.8413	0.8095	0.7034	0.3993	0.4694	0.8282	0.7143	0.4946	0.391	0.3722	0.8194	0.8	0.7155	0.5463	0.6204	0.8134	0.8095	0.7878	0.6614
min		0.7	0.5978	0.5025	0.5057	0.8265	0.7143	0.5944	0.4307	0.4987	0.7937	0.5714	0.4799	0.3545	0.441	0.6343	0.6667	0.4545	0.2763	0.3362	0.7463	0.6667	0.4924	0.4392	0.4926	0.7238	0.65	0.6056	0.5883	0.5409	0.817	0.7	0.5601	0.2809	0.299	0.7727	0.7	0.2606	0.1381	0.1883	0.7205	0.6667	0.6271	0.4812	0.5451	0.774	0.75	0.6964	0.469
max		0.8571	0.7289	0.7632	0.7595	0.8805	0.9048	0.8803	0.6162	0.6836	0.8839	0.9048	0.7975	0.6928	0.6343	0.8063	0.9048	0.8274	0.4282	0.5184	0.8199	0.8571	0.8536	0.6231	0.725	0.8721	0.9048	0.6725	0.7405	0.6944	0.8573	0.9048	0.8635	0.5152	0.6276	0.906	0.7619	0.6967	0.621	0.5522	0.8526	0.9048	0.8033	0.6292	0.7262	0.8597	0.9048	0.8847	0.8538
quartile 1		0.7619	0.6496	0.5568	0.6043	0.8511	0.7619	0.7129	0.4975	0.579	0.8299	0.7143	0.5872	0.4803	0.5029	0.6748	0.7143	0.6393	0.3048	0.406	0.7746	0.75	0.6382	0.5176	0.5889	0.7717	0.7619	0.6422	0.6324	0.6125	0.8318	0.7619	0.6124	0.3481	0.4482	0.8097	0.7143	0.383	0.3482	0.3454	0.7828	0.7619	0.6901	0.5336	0.5865	0.7951	0.8095	0.7532	0.5872
quartile 3		0.8571	0.6987	0.629	0.6358	0.8627	0.85	0.7883	0.5621	0.6286	0.8446	0.7619	0.663	0.5901	0.5512	0.7612	0.7619	0.7005	0.3705	0.4645	0.7946	0.8571	0.7094	0.5715	0.6611	0.8203	0.8095	0.6573	0.6717	0.6465	0.8489	0.85	0.7399	0.4257	0.5275	0.8573	0.7619	0.5508	0.4483	0.4345	0.8351	0.8571	0.7572	0.5679	0.6393	0.8236	0.8571	0.8168	0.6953
[truncated: 2 more columns]

## Sheet: total
		AdaBoost					CatBoost					DecisionTree					KNN					LightBGM					Logistic_Regression					RandomForest					SVM					XGBoost					MLP
Number of repetitions		acc	precision	recall	f1-score	auc	acc	precision	recall	f1-score	auc	acc	precision	recall	f1-score	auc	acc	precision	recall	f1-score	auc	acc	precision	recall	f1-score	auc	acc	precision	recall	f1-score	auc	acc	precision	recall	f1-score	auc	acc	precision	recall	f1-score	auc	acc	precision	recall	f1-score	auc	acc	precision	recall
repeat1	Fold1	0.7143	0.5717	0.4332	0.476	0.7894	0.7619	0.7167	0.3189	0.3899	0.7275	0.6667	0.5973	0.5013	0.5961	0.5786	0.7143	0.2916	0.1631	0.1601	0.6084	0.8095	0.6213	0.3927	0.5067	0.7852	0.5714	0.3244	0.3945	0.2486	0.6035	0.7143	0.4739	0.197	0.3451	0.6452	0.7143	0	0	0	0.6215	0.7619	0.6616	0.3974	0.5095	0.7799	0.6667	0.7149	0.6119
	Fold2	0.7143	0.6582	0.4635	0.4633	0.748	0.7143	0.6407	0.2816	0.3668	0.6893	0.7143	0.4677	0.5108	0.5311	0.5843	0.6667	0.2344	0.1384	0.1254	0.5726	0.7619	0.7391	0.3727	0.6229	0.8043	0.7143	0.3701	0.2206	0.4418	0.5806	0.6667	0.4229	0.2702	0.2723	0.6063	0.7143	0	0	0	0.6425	0.8095	0.5777	0.4739	0.5305	0.7526	0.7619	0.6088	0.5994
	Fold3	0.7619	0.6044	0.5467	0.4999	0.804	0.7619	0.5007	0.3049	0.4426	0.749	0.6667	0.6311	0.3342	0.4702	0.655	0.6667	0.1466	0.1506	0.288	0.6126	0.6667	0.5207	0.4258	0.5258	0.7602	0.7143	0.2231	0.2966	0.345	0.5841	0.7619	0.5497	0.2995	0.3111	0.6203	0.7143	0	0	0	0.6785	0.7619	0.5978	0.4636	0.5182	0.7652	0.6667	0.7134	0.5818
	Fold4	0.8095	0.5545	0.389	0.412	0.7885	0.7143	0.6248	0.2619	0.3871	0.7112	0.7619	0.5361	0.6387	0.4621	0.5872	0.7619	0.4206	0.1682	0.2108	0.5979	0.7619	0.6082	0.3741	0.5238	0.7865	0.7143	0.2865	0.335	0.521	0.6681	0.7619	0.5695	0.3046	0.2902	0.6692	0.7143	0	0	0	0.6248	0.8095	0.6479	0.5189	0.4982	0.7138	0.9048	0.5378	0.6559
	Fold5	0.7	0.5538	0.5104	0.5705	0.7466	0.75	0.9041	0.3869	0.3941	0.7267	0.7	0.5688	0.5162	0.6502	0.7187	0.65	0.4986	0.1562	0.1676	0.6001	0.8	0.6336	0.3833	0.6061	0.8003	0.6	0.2994	0.2527	0.2495	0.6621	0.7	0.4925	0.314	0.3162	0.615	0.7	0	0	0	0.6752	0.65	0.7314	0.4669	0.516	0.7811	0.75	0.5903	0.411
repeat2	Fold1	0.7619	0.5065	0.3842	0.5585	0.7444	0.7619	0.6733	0.4436	0.391	0.7027	0.7143	0.5134	0.4953	0.3855	0.6573	0.6667	0.1962	0.1247	0.2302	0.6035	0.7143	0.6972	0.4616	0.4986	0.7758	0.5714	0.4897	0.4826	0.2555	0.6332	0.7619	0.5538	0.314	0.3494	0.6342	0.7143	0.2018	0.0594	0.1007	0.6282	0.8095	0.6095	0.4472	0.507	0.7574	0.7143	0.432	0.6467
	Fold2	0.8095	0.6549	0.4157	0.5161	0.7093	0.7143	0.5427	0.3184	0.3971	0.7256	0.7619	0.625	0.4596	0.583	0.6971	0.5714	0.4228	0.1178	0.2907	0.6152	0.8095	0.6593	0.3986	0.4634	0.7692	0.7143	0.308	0.3431	0.3231	0.6769	0.7143	0.5468	0.245	0.2951	0.6353	0.7143	0.1874	0.0596	0.1015	0.6738	0.6667	0.6851	0.4764	0.5177	0.7755	0.7619	0.6533	0.5522
	Fold3	0.7143	0.4927	0.381	0.5197	0.8146	0.7619	0.548	0.2303	0.3671	0.6881	0.7143	0.5678	0.3562	0.4323	0.6255	0.7143	0.4127	0.1433	0.1994	0.5936	0.7619	0.6177	0.3703	0.4405	0.7837	0.6667	0.393	0.4093	0.2281	0.6669	0.6667	0.48	0.2557	0.3568	0.6183	0.7143	0.1881	0.0614	0.109	0.6248	0.7619	0.6798	0.5186	0.5318	0.7871	0.6667	0.612	0.6935
	Fold4	0.7143	0.5287	0.4927	0.5593	0.7261	0.7143	0.7066	0.4449	0.3871	0.6939	0.6667	0.5689	0.5701	0.4953	0.6103	0.7619	0.1789	0.14	0.1486	0.5728	0.8571	0.6253	0.3385	0.4681	0.7753	0.5714	0.2408	0.4053	0.3489	0.6747	0.7619	0.3957	0.2847	0.3183	0.6533	0.7143	0.1992	0.0586	0.1013	0.6555	0.6667	0.6693	0.526	0.5158	0.8064	0.7619	0.689	0.6397
	Fold5	0.7	0.615	0.4675	0.481	0.76	0.7	0.5812	0.3481	0.3677	0.756	0.7	0.6733	0.464	0.5255	0.5807	0.65	0.3552	0.1522	0.0299	0.5982	0.65	0.4591	0.426	0.4953	0.762	0.6	0.2586	0.3982	0.2886	0.6378	0.7	0.6038	0.3284	0.3111	0.7209	0.7	0.1872	0.0603	0.105	0.6661	0.8	0.7151	0.5086	0.544	0.7636	0.75	0.722	0.4941
repeat3	Fold1	0.7619	0.5255	0.5439	0.5146	0.7332	0.7619	0.7821	0.2467	0.3826	0.7215	0.6667	0.4433	0.6444	0.3913	0.5726	0.8095	0.3279	0.1453	0.2461	0.5809	0.8095	0.6187	0.3506	0.5326	0.7882	0.6667	0.2941	0.4373	0.4534	0.676	0.7143	0.4546	0.3016	0.3834	0.6582	0.7143	0	0	0	0.6685	0.8095	0.5728	0.4712	0.5023	0.8177	0.9048	0.5229	0.5648
	Fold2	0.7143	0.645	0.4405	0.497	0.8048	0.7143	0.6855	0.2506	0.405	0.7143	0.7143	0.6413	0.39	0.3098	0.6825	0.7619	0.3856	0.1563	0.1733	0.6242	0.7143	0.8002	0.4089	0.5407	0.7754	0.5714	0.4359	0.3349	0.3028	0.6437	0.7143	0.4967	0.2514	0.3154	0.6143	0.7143	0	0	0	0.6605	0.8571	0.6253	0.4583	0.5263	0.75	0.8571	0.6416	0.36
	Fold3	0.7619	0.5199	0.4481	0.4635	0.8392	0.7619	0.5478	0.3053	0.477	0.717	0.7619	0.5497	0.2821	0.4667	0.7443	0.6667	0.3296	0.1931	0.1917	0.6101	0.8095	0.6851	0.3942	0.5513	0.772	0.6667	0.2434	0.3207	0.3407	0.5919	0.7619	0.5325	0.2989	0.3709	0.6162	0.7143	0	0	0	0.6688	0.6667	0.645	0.389	0.5065	0.802	0.9048	0.5396	0.4081
	Fold4	0.7143	0.5698	0.5039	0.5262	0.8127	0.7619	0.7219	0.2742	0.3304	0.6794	0.7143	0.4868	0.5791	0.3134	0.6658	0.6667	0.3515	0.1886	0.2264	0.6012	0.8095	0.6402	0.4219	0.4512	0.7724	0.7143	0.3594	0.3692	0.2439	0.5946	0.6667	0.4942	0.304	0.3689	0.6293	0.7	0	0	0	0.6514	0.7	0.6654	0.5191	0.5147	0.7999	0.7	0.502	0.486
	Fold5	0.75	0.5683	0.4895	0.5516	0.7696	0.7	0.5636	0.244	0.4385	0.7327	0.75	0.6043	0.5387	0.4896	0.6311	0.65	0.4245	0.1487	0.1683	0.5953	0.6	0.7693	0.3742	0.4928	0.7679	0.65	0.3878	0.3426	0.325	0.6377	0.75	0.5532	0.2772	0.3479	0.5897	0.7143	0	0	0	0.646	0.7619	0.7147	0.5065	0.5071	0.7351	0.9048	0.5461	0.498
repeat4	Fold1	0.7143	0.6238	0.3131	0.4753	0.7255	0.7619	0.628	0.4206	0.4057	0.731	0.7619	0.5243	0.5737	0.3941	0.6787	0.6667	0.4836	0.1215	0.2367	0.6135	0.8095	0.7348	0.3615	0.4876	0.7475	0.6667	0.4025	0.2642	0.348	0.5978	0.7143	0.5512	0.2151	0.327	0.5825	0.7143	0	0	0	0.6138	0.6667	0.6489	0.45	0.5191	0.7166	0.8095	0.5742	0.4526
	Fold2	0.7619	0.5876	0.4531	0.5254	0.7318	0.7143	0.7585	0.3864	0.3985	0.7171	0.7143	0.4324	0.4704	0.3915	0.6788	0.5714	0.3429	0.1429	0.1786	0.6238	0.8095	0.697	0.4224	0.5349	0.779	0.6667	0.2879	0.3573	0.3	0.6487	0.7143	0.504	0.3574	0.3036	0.5963	0.7143	0	0	0	0.6228	0.6667	0.6853	0.5143	0.5253	0.7177	0.6667	0.6112	0.4704
	Fold3	0.7143	0.6276	0.5375	0.5384	0.731	0.7619	0.6481	0.3192	0.4223	0.7351	0.7619	0.5786	0.4435	0.5853	0.5203	0.6667	0.2269	0.1493	0.2773	0.5732	0.7619	0.7112	0.3704	0.5565	0.765	0.5714	0.2661	0.3953	0.2918	0.594	0.6667	0.5897	0.2668	0.4319	0.6428	0.7143	0	0	0	0.6812	0.9048	0.6275	0.4081	0.487	0.779	0.9048	0.5253	0.5188
	Fold4	0.7143	0.5569	0.3976	0.5221	0.7822	0.7143	0.5817	0.4003	0.4437	0.7063	0.7143	0.5474	0.5152	0.4075	0.6044	0.6667	0.3767	0.1323	0.1312	0.6246	0.8095	0.7304	0.3329	0.4355	0.7744	0.6667	0.3182	0.2937	0.2036	0.577	0.7619	0.593	0.309	0.3995	0.6096	0.7143	0	0	0	0.6642	0.8571	0.6583	0.4751	0.5065	0.7802	0.7143	0.8006	0.5648
	Fold5	0.75	0.6464	0.4642	0.4613	0.7797	0.7	0.6999	0.3143	0.4281	0.7316	0.7	0.5319	0.4585	0.4719	0.723	0.6	0.3794	0.1075	0.2217	0.6495	0.75	0.6476	0.4024	0.5477	0.7917	0.65	0.3947	0.3147	0.3423	0.6041	0.7	0.4574	0.2323	0.3206	0.5852	0.7	0	0	0	0.6407	0.8	0.633	0.4517	0.4753	0.7928	0.75	0.6017	0.6859
repeat5	Fold1	0.7143	0.6061	0.3718	0.4363	0.7989	0.7619	0.7823	0.3005	0.3852	0.7054	0.7619	0.6202	0.4709	0.5918	0.7124	0.6667	0.3823	0.1847	0.2204	0.5932	0.7619	0.5758	0.3996	0.4192	0.7908	0.6667	0.3954	0.5249	0.2295	0.6427	0.7143	0.49	0.2194	0.2922	0.567	0.7143	0	0	0	0.644	0.7619	0.7116	0.4569	0.5077	0.7492	0.8095	0.5593	0.5639
	Fold2	0.7619	0.6026	0.4365	0.5451	0.7902	0.7143	0.6035	0.3716	0.4137	0.7261	0.6667	0.5295	0.4994	0.6257	0.5808	0.7143	0.3631	0.1356	0.2078	0.5774	0.8571	0.7712	0.3402	0.594	0.8236	0.7143	0.3106	0.2677	0.3645	0.6214	0.6667	0.5925	0.3285	0.354	0.5939	0.7143	0	0	0	0.6308	0.6667	0.6596	0.4536	0.5096	0.83	0.7143	0.5596	0.7192
	Fold3	0.8095	0.6727	0.4737	0.5156	0.8189	0.7619	0.5794	0.418	0.3805	0.6708	0.7619	0.5244	0.5187	0.516	0.6057	0.7143	0.2842	0.164	0.1908	0.6294	0.7619	0.5725	0.4378	0.4436	0.7767	0.5714	0.378	0.3634	0.2437	0.6209	0.7619	0.4726	0.3343	0.3371	0.6836	0.7143	0	0	0	0.6765	0.7619	0.5959	0.5352	0.5497	0.7715	0.8571	0.6107	0.4855
	Fold4	0.7619	0.5885	0.4428	0.5172	0.7133	0.7143	0.6384	0.346	0.3727	0.7296	0.7143	0.5406	0.5875	0.4845	0.6337	0.6667	0.2446	0.1495	0.0005	0.6027	0.6667	0.7513	0.3725	0.4868	0.794	0.6667	0.2177	0.2716	0.1421	0.6173	0.7143	0.4901	0.2665	0.3655	0.6347	0.7143	0	0	0	0.6132	0.7619	0.721	0.4712	0.5416	0.7826	0.8571	0.5999	0.6287
	Fold5	0.7	0.6184	0.4317	0.5564	0.7508	0.75	0.6517	0.3565	0.4075	0.7029	0.7	0.4985	0.5983	0.4378	0.5967	0.6	0.2537	0.2114	0.2129	0.5857	0.75	0.5722	0.3772	0.4971	0.7876	0.7	0.3547	0.3564	0.3414	0.6517	0.65	0.5147	0.3294	0.3138	0.5986	0.65	0	0	0	0.668	0.85	0.672	0.4571	0.5186	0.8201	0.8	0.5168	0.627
mean		0.740192	0.58798	0.449272	0.508092	0.768508	0.736384	0.652448	0.331748	0.399276	0.715632	0.717248	0.552104	0.496672	0.480328	0.63702	0.676488	0.332564	0.151408	0.189376	0.602384	0.762944	0.65836	0.388412	0.508908	0.780348	0.649912	0.3296	0.350072	0.308912	0.628296	0.715248	0.515	0.284196	0.335892	0.624796	0.70944	0.038548	0.011972	0.0207	0.649652	0.75962	0.65646	0.472592	0.51544	0.77308	0.782388	0.5994	0.556796
std		0.0350309	0.0502408	0.0575707	0.0410175	0.0369716	0.0257336	0.0931547	0.0644736	0.0309513	0.0208159	0.0347996	0.0612085	0.0897983	0.0919459	0.0574902	0.0585048	0.0931131	0.0243453	0.0683381	0.0194735	0.0643398	0.0835145	0.0326226	0.0536533	0.0158696	0.054622	0.0703348	0.0720361	0.0831045	0.0325766	0.0371871	0.0549073	0.0415015	0.0375195	0.0347303	0.0134814	0.0787399	0.0244415	0.0422779	0.0222063	0.0732791	0.0444938	0.0392457	0.0167585	0.0317033	0.0846774	0.0828852	0.0960961
median		0.7143	0.5885	0.4481	0.5161	0.7696	0.75	0.6407	0.3189	0.3941	0.7171	0.7143	0.5474	0.5013	0.4719	0.6311	0.6667	0.3515	0.1493	0.1994	0.6012	0.7619	0.6476	0.3833	0.4986	0.7767	0.6667	0.3182	0.3431	0.3028	0.6332	0.7143	0.504	0.2989	0.327	0.6183	0.7143	0	0	0	0.6514	0.7619	0.6596	0.4712	0.5158	0.779	0.7619	0.5999	0.5648
min		0.7	0.4927	0.3131	0.412	0.7093	0.7	0.5007	0.2303	0.3304	0.6708	0.6667	0.4324	0.2821	0.3098	0.5203	0.5714	0.1466	0.1075	0.0005	0.5726	0.6	0.4591	0.3329	0.4192	0.7475	0.5714	0.2177	0.2206	0.1421	0.577	0.65	0.3957	0.197	0.2723	0.567	0.65	0	0	0	0.6132	0.65	0.5728	0.389	0.4753	0.7138	0.6667	0.432	0.36
max		0.8095	0.6727	0.5467	0.5705	0.8392	0.7619	0.9041	0.4449	0.477	0.756	0.7619	0.6733	0.6444	0.6502	0.7443	0.8095	0.4986	0.2114	0.2907	0.6495	0.8571	0.8002	0.4616	0.6229	0.8236	0.7143	0.4897	0.5249	0.521	0.6769	0.7619	0.6038	0.3574	0.4319	0.7209	0.7143	0.2018	0.0614	0.109	0.6812	0.9048	0.7314	0.5352	0.5497	0.83	0.9048	0.8006	0.7192
quartile 1		0.7143	0.5545	0.4157	0.476	0.7332	0.7143	0.5812	0.2816	0.3826	0.7029	0.7	0.5243	0.4596	0.4075	0.5872	0.65	0.2537	0.1384	0.1676	0.5932	0.75	0.6177	0.3704	0.4681	0.772	0.6	0.2865	0.2966	0.2486	0.5978	0.7	0.48	0.2557	0.3111	0.5986	0.7143	0	0	0	0.6282	0.6667	0.6275	0.4536	0.507	0.7526	0.7143	0.5396	0.486
quartile 3		0.7619	0.6238	0.4895	0.5384	0.7989	0.7619	0.7066	0.3864	0.4137	0.7296	0.7619	0.5973	0.5701	0.5311	0.6788	0.7143	0.3856	0.1631	0.2264	0.6135	0.8095	0.7304	0.4089	0.5407	0.7882	0.7	0.3878	0.3953	0.345	0.6517	0.7619	0.5532	0.314	0.3568	0.6428	0.7143	0	0	0	0.6685	0.8095	0.6851	0.5086	0.5253	0.7928	0.8571	0.6416	0.6287
[truncated: 2 more columns]

## Sheet: deep_learning
		3D-DenseNet121					3D-DenseNet169					3D-DenseNet201					3D-DenseNet264					3D-SE-DenseNet121					3D-SE-DenseNet169					3D-DenseNet201					3D-DenseNet264
Number of repetitions		acc	precision	recall	f1-score	auc	acc	precision	recall	f1-score	auc	acc	precision	recall	f1-score	auc	acc	precision	recall	f1-score	auc	acc	precision	recall	f1-score	auc	acc	precision	recall	f1-score	auc	acc	precision	recall	f1-score	auc	acc	precision	recall	f1-score	auc
repeat1	Fold1	0.9048	0.8787	0.6587	0.7588	0.9252	0.8571	0.8128	0.8647	0.8491	0.8564	0.9048	0.739	0.8342	0.8244	0.8901	0.8095	0.8375	0.7966	0.8397	0.887	0.9048	0.9195	0.8684	0.8326	0.9169	0.9524	0.8778	0.8651	0.84	0.9189	0.8571	0.7836	0.8537	0.8104	0.86	0.7619	0.802	0.7733	0.838	0.8696
	Fold2	0.9524	0.7883	0.8075	0.8555	0.8822	0.8571	0.752	0.7923	0.8358	0.9479	0.8095	0.858	0.776	0.8189	0.8552	0.9048	0.8417	0.7986	0.8643	0.8417	0.9524	0.9412	0.8526	0.9364	0.9295	0.9524	0.9207	0.8284	0.8281	0.9135	0.9048	0.8449	0.8373	0.781	0.87	0.9048	0.8232	0.8012	0.8557	0.8299
	Fold3	0.8571	0.9208	0.7653	0.8544	0.8845	0.9524	0.7482	0.8304	0.7998	0.9274	0.8571	0.8096	0.8326	0.8037	0.8372	0.8095	0.804	0.8132	0.7724	0.9088	0.9524	0.9239	0.794	0.8962	0.953	0.9524	0.8691	0.8384	0.8672	0.8937	0.8571	0.7571	0.8345	0.8276	0.87	0.8095	0.8172	0.7437	0.795	0.8515
	Fold4	0.9524	0.9016	0.8794	0.7789	0.9	0.8571	0.7385	0.8008	0.8142	0.9036	0.9524	0.9062	0.6985	0.8345	0.87	0.8571	0.7965	0.8279	0.8084	0.8163	0.9524	0.8509	0.8872	0.7869	0.899	0.9524	0.8552	0.8464	0.8014	0.8752	0.8571	0.7812	0.8276	0.8171	0.8746	0.7619	0.8279	0.8559	0.8571	0.8598
	Fold5	0.85	0.9102	0.7901	0.9119	0.8896	0.8	0.8401	0.7863	0.751	0.9366	0.9	0.8439	0.8278	0.8652	0.8709	0.85	0.8297	0.8084	0.7884	0.8006	0.95	0.9051	0.8492	0.8655	0.8746	0.9	0.9001	0.8831	0.8216	0.88	0.85	0.9304	0.8648	0.8115	0.8511	0.95	0.8176	0.8302	0.8727	0.8487
repeat2	Fold1	0.9048	0.9394	0.8309	0.93	0.9486	0.9048	0.7683	0.8919	0.7969	0.9579	0.8571	0.8482	0.7813	0.8583	0.847	0.8095	0.763	0.7931	0.7525	0.8805	0.9524	0.9554	0.8498	0.823	0.9671	0.9524	0.9042	0.9257	0.8611	0.9251	0.9048	0.8297	0.7997	0.7898	0.8586	0.9048	0.8151	0.7994	0.8202	0.8683
	Fold2	0.9524	0.891	0.8217	0.9025	0.9182	0.8095	0.8614	0.8754	0.7939	0.911	0.8095	0.769	0.8303	0.8532	0.8467	0.8571	0.7494	0.79	0.7857	0.8371	0.9048	0.868	0.8662	0.8667	0.9465	0.9524	0.8822	0.7012	0.8469	0.9338	0.9524	0.8037	0.8361	0.7495	0.8731	0.9048	0.8069	0.7964	0.791	0.9117
	Fold3	0.9048	0.9119	0.7277	0.8725	0.918	0.9048	0.849	0.7542	0.7758	0.9183	0.8571	0.7442	0.7839	0.7774	0.8339	0.8095	0.7759	0.7755	0.8243	0.8628	0.9524	0.92	0.8978	0.8664	0.9353	0.9524	0.9066	0.7335	0.7904	0.9234	0.9048	0.8361	0.8448	0.7682	0.8884	0.8571	0.8292	0.8283	0.8817	0.87
	Fold4	0.9048	0.7964	0.7701	0.903	0.9053	0.8571	0.8146	0.8422	0.7515	0.9186	0.8095	0.9226	0.7706	0.8218	0.8796	0.8571	0.7774	0.7594	0.83	0.7988	0.9524	0.8646	0.8173	0.8872	0.9141	0.9048	0.8938	0.7344	0.8376	0.9127	0.8571	0.8817	0.8053	0.7816	0.8882	0.9048	0.826	0.8154	0.8364	0.8809
	Fold5	0.9	0.8645	0.8101	0.9825	0.9255	0.85	0.8006	0.8989	0.8137	0.8512	0.9	0.9056	0.7408	0.847	0.8602	0.95	0.7527	0.7813	0.7673	0.8163	0.95	0.8767	0.8393	0.8255	0.953	0.85	0.89	0.902	0.8288	0.9271	0.85	0.8424	0.8423	0.7562	0.8593	0.9	0.8364	0.7494	0.8755	0.8657
repeat3	Fold1	0.9524	0.8305	0.7879	0.8359	0.8913	0.9048	0.886	0.8256	0.8405	0.842	0.9048	0.821	0.8105	0.9105	0.8672	0.9048	0.8084	0.7939	0.7324	0.85	0.9524	0.8508	0.8532	0.8206	0.9479	0.8571	0.8704	0.7875	0.8424	0.93	0.8571	0.8063	0.8069	0.7822	0.8669	0.8095	0.8091	0.7791	0.8879	0.9044
	Fold2	0.9048	0.8545	0.7758	0.8078	0.9083	0.9048	0.7596	0.8849	0.8395	0.926	0.9048	0.8689	0.7903	0.8556	0.8918	0.8571	0.8268	0.7933	0.7778	0.8835	0.8095	0.8757	0.8827	0.9125	0.9318	0.9048	0.8604	0.6739	0.8764	0.9252	0.9048	0.7328	0.829	0.7529	0.8866	0.9048	0.8078	0.8098	0.8915	0.8962
	Fold3	0.9524	0.8466	0.7786	0.7916	0.8641	0.8095	0.8809	0.7511	0.7697	0.8588	0.9524	0.8412	0.8379	0.8224	0.8676	0.8095	0.8018	0.7834	0.7975	0.8766	0.9524	0.8917	0.8682	0.9189	0.9245	0.9524	0.8515	0.8256	0.7912	0.9049	0.8571	0.8649	0.8004	0.7864	0.889	0.7619	0.8081	0.8261	0.8424	0.8475
	Fold4	0.8571	0.7956	0.8783	0.8545	0.8668	0.9048	0.8726	0.83	0.7978	0.8153	0.9048	0.8712	0.8535	0.8839	0.8642	0.9048	0.855	0.8017	0.7733	0.8889	0.9524	0.9208	0.8603	0.8564	0.9168	0.9048	0.8957	0.9192	0.8373	0.9247	0.9524	0.8458	0.8082	0.8903	0.8984	0.9048	0.8062	0.8181	0.789	0.8628
	Fold5	0.9	0.8346	0.8837	0.8629	0.8769	0.9	0.8864	0.7386	0.7776	0.9292	0.9	0.8487	0.778	0.8131	0.8551	0.85	0.8193	0.7649	0.7821	0.807	0.9	0.8704	0.8433	0.894	0.946	0.9	0.8238	0.793	0.8864	0.9097	0.9	0.7696	0.8441	0.8108	0.8912	0.85	0.827	0.8141	0.8743	0.8461
repeat4	Fold1	0.9524	0.8583	0.8779	0.8604	0.8595	0.8571	0.8681	0.7022	0.7922	0.8464	0.9048	0.8254	0.7882	0.8827	0.8668	0.8571	0.7657	0.79	0.7552	0.8465	0.9524	0.9192	0.8669	0.8524	0.9324	0.9048	0.8518	0.7705	0.8402	0.9004	0.9048	0.8326	0.7461	0.7855	0.8309	0.7619	0.8244	0.8042	0.8146	0.8706
	Fold2	0.9524	0.8802	0.7878	0.8334	0.9227	0.9048	0.8138	0.7838	0.7799	0.8426	0.8571	0.9208	0.8234	0.8314	0.8268	0.9048	0.8505	0.7792	0.7468	0.8794	0.9048	0.8776	0.8514	0.8308	0.9128	0.9048	0.8666	0.7585	0.8107	0.9029	0.9048	0.7974	0.8363	0.7733	0.8969	0.9048	0.8059	0.822	0.7998	0.8904
	Fold3	0.9048	0.9245	0.8129	0.8593	0.89	0.8571	0.842	0.7358	0.7215	0.9095	0.8095	0.8266	0.8293	0.8809	0.8448	0.8571	0.7865	0.7589	0.7615	0.8217	0.8571	0.9256	0.8474	0.8495	0.9126	0.9524	0.8872	0.6808	0.8254	0.9059	0.9048	0.8491	0.7897	0.7747	0.8599	0.8571	0.8276	0.7479	0.8489	0.8569
	Fold4	0.9524	0.825	0.8192	0.9538	0.9015	0.9048	0.8127	0.7414	0.8007	0.9592	0.9048	0.8119	0.7717	0.7848	0.8525	0.8095	0.8152	0.7448	0.7659	0.8403	0.9524	0.8605	0.8598	0.9033	0.9251	0.9048	0.8665	0.7265	0.8408	0.906	0.8571	0.8394	0.8434	0.7144	0.8506	0.9048	0.8106	0.8206	0.8363	0.8623
	Fold5	0.85	0.8921	0.8611	0.7802	0.8998	0.9048	0.869	0.9334	0.8731	0.8417	0.85	0.8514	0.8772	0.8163	0.8659	0.8	0.7979	0.7931	0.7963	0.7896	0.9	0.9356	0.8827	0.8008	0.9376	0.9	0.8834	0.8004	0.8083	0.9253	0.95	0.8309	0.8359	0.7863	0.8685	0.9	0.8248	0.8335	0.8367	0.8952
repeat5	Fold1	0.8571	0.9066	0.8061	0.891	0.9279	0.9524	0.779	0.8518	0.8064	0.8523	0.9524	0.7846	0.8158	0.7724	0.803	0.9048	0.8066	0.7747	0.8417	0.8707	0.9524	0.8507	0.856	0.7953	0.9407	0.9048	0.8583	0.78	0.784	0.9331	0.9048	0.8011	0.8317	0.8258	0.8844	0.9048	0.7944	0.7952	0.8499	0.892
	Fold2	0.9048	0.9818	0.7654	0.8594	0.8505	0.9524	0.8539	0.7967	0.78	0.81	0.8571	0.8991	0.7659	0.7943	0.8588	0.9048	0.8322	0.7971	0.7943	0.8605	0.9048	0.936	0.8604	0.9181	0.9495	0.9048	0.8864	0.9594	0.8096	0.9072	0.8571	0.7976	0.8167	0.813	0.9243	0.8095	0.8395	0.8604	0.8071	0.8627
	Fold3	0.8571	0.947	0.8076	0.8906	0.9281	0.8571	0.8188	0.8451	0.7999	0.8573	0.9048	0.8309	0.8211	0.9205	0.8645	0.8571	0.8331	0.7915	0.8218	0.8021	0.9524	0.9474	0.8949	0.8167	0.9304	0.9048	0.8811	0.7206	0.7954	0.8955	0.8571	0.8412	0.8388	0.8622	0.9105	0.8571	0.8111	0.8659	0.8492	0.8711
	Fold4	0.9048	0.9296	0.7976	0.7946	0.8595	0.9524	0.7796	0.7307	0.8233	0.8747	0.9048	0.8247	0.7415	0.7946	0.8577	0.8095	0.7543	0.8248	0.7959	0.8832	0.9524	0.9356	0.8689	0.8686	0.9289	0.9524	0.8828	0.7319	0.819	0.9143	0.9048	0.873	0.812	0.8471	0.9014	0.7619	0.8454	0.8111	0.8465	0.8423
	Fold5	0.95	0.8779	0.7873	0.7637	0.8767	0.9	0.8369	0.7988	0.8661	0.8439	0.8	0.7901	0.8307	0.8384	0.8652	0.95	0.8256	0.7892	0.8413	0.8855	0.95	0.8965	0.8516	0.9101	0.9245	0.95	0.8762	0.9423	0.8109	0.929	0.9	0.8394	0.8165	0.81	0.8879	0.85	0.7976	0.8389	0.8553	0.8869
mean		0.90944	0.879504	0.803548	0.855564	0.896828	0.884668	0.821792	0.81148	0.801996	0.885512	0.878764	0.838512	0.80044	0.836248	0.857708	0.8598	0.804268	0.78898	0.792672	0.849416	0.930776	0.900776	0.85878	0.861376	0.93002	0.920972	0.877672	0.805132	0.828044	0.9127	0.888476	0.824476	0.824072	0.796312	0.877628	0.8561	0.81764	0.809604	0.842108	0.86974
std		0.0380702	0.0501628	0.0505115	0.0585006	0.026039	0.0442785	0.0462596	0.061063	0.0361233	0.0458704	0.0463728	0.0502743	0.0404609	0.0396248	0.0192395	0.0456216	0.0316966	0.0194809	0.0341094	0.0349332	0.0367335	0.0337608	0.0225564	0.0428063	0.0195642	0.0312981	0.0211162	0.0841092	0.0270087	0.0157765	0.0331929	0.0425932	0.0247276	0.0378204	0.0211002	0.0595039	0.0131561	0.0325194	0.0302542	0.0206746
median		0.9048	0.8802	0.8061	0.8593	0.8998	0.9	0.8188	0.8008	0.7998	0.8747	0.9	0.8412	0.8105	0.8314	0.8602	0.8571	0.8066	0.7915	0.7884	0.85	0.9524	0.9051	0.8598	0.8655	0.9304	0.9048	0.8811	0.793	0.8281	0.9135	0.9	0.8326	0.8317	0.7864	0.8746	0.8571	0.8172	0.8141	0.8465	0.8683
min		0.85	0.7883	0.6587	0.7588	0.8505	0.8	0.7385	0.7022	0.7215	0.81	0.8	0.739	0.6985	0.7724	0.803	0.8	0.7494	0.7448	0.7324	0.7896	0.8095	0.8507	0.794	0.7869	0.8746	0.85	0.8238	0.6739	0.784	0.8752	0.85	0.7328	0.7461	0.7144	0.8309	0.7619	0.7944	0.7437	0.789	0.8299
max		0.9524	0.9818	0.8837	0.9825	0.9486	0.9524	0.8864	0.9334	0.8731	0.9592	0.9524	0.9226	0.8772	0.9205	0.8918	0.95	0.855	0.8279	0.8643	0.9088	0.9524	0.9554	0.8978	0.9364	0.9671	0.9524	0.9207	0.9594	0.8864	0.9338	0.9524	0.9304	0.8648	0.8903	0.9243	0.95	0.8454	0.8659	0.8915	0.9117
quartile 1		0.9	0.8466	0.7786	0.8078	0.8769	0.8571	0.7796	0.7542	0.7799	0.8464	0.8571	0.8119	0.776	0.8131	0.847	0.8095	0.7774	0.7792	0.7673	0.8163	0.9048	0.8704	0.8498	0.8255	0.9169	0.9048	0.8665	0.7335	0.8096	0.9049	0.8571	0.7976	0.8082	0.7747	0.86	0.8095	0.8078	0.7964	0.8202	0.8569
quartile 3		0.9524	0.9119	0.8217	0.891	0.9182	0.9048	0.8614	0.8518	0.8233	0.926	0.9048	0.8689	0.8303	0.8583	0.8672	0.9048	0.8297	0.7971	0.8218	0.8805	0.9524	0.9256	0.8684	0.8962	0.946	0.9524	0.89	0.8651	0.8408	0.9252	0.9048	0.8449	0.8388	0.813	0.889	0.9048	0.827	0.8283	0.8571	0.8869
